# Supplementary material for: N6-methyladenosine participates in mouse hippocampus neurodegeneration via PD-1/PD-L1 pathway
Source: Front Neurosci. 2023 May 10;17:1145092. doi: 10.3389/fnins.2023.1145092 (PMC10206131; doi:10.3389/fnins.2023.1145092)
Supplement: Supplementary file 4 [file Table_1.XLSX]

## Sheet: Sheet1
	Sample	Raw Reads	Q30	Clean Reads	Clean Ratio	Mapped Reads	Mapped Ratio
P10-1	P10-1.IP	44983342	0.86592	44931772	0.998854	40706299	0.905958
	P10-1.Input	41226124	0.90495	41225474	0.999984	38392191	0.931273
P10-2	P10-2.IP	63504170	0.9175	63500998	0.99995	57568157	0.906571
	P10-2.Input	46170870	0.88799	46170564	0.999993	43615866	0.944668
P10-3	P10-3.IP	61793110	0.916275	61790412	0.999956	55639228	0.900451
	P10-3.Input	42683978	0.903765	42683698	0.999993	40347707	0.945272
11-week-old-1	11-week-old-1.IP	42820512	0.879425	42767834	0.99877	38905176	0.909683
	11-week-old-1.Input	36354312	0.882985	36353432	0.999976	34049026	0.936611
11-week-old-2	11-week-old-2.IP	44971328	0.914725	44969506	0.999959	40520931	0.901076
	11-week-old-2.Input	37418792	0.884425	37418546	0.999993	35263818	0.942416
11-week-old-3	11-week-old-3.IP	65272570	0.915825	65269798	0.999958	59156366	0.906336
	11-week-old-3.Input	36059872	0.894005	36056820	0.999915	33719541	0.935178
64-week-old-1	64-week-old-1.IP	40769608	0.868935	40729318	0.999012	37367423	0.917458
	64-week-old-1.Input	44245542	0.896395	44245090	0.99999	40201322	0.908605
64-week-old-2	64-week-old-2.IP	86472662	0.915655	86468620	0.999953	78736421	0.910578
	64-week-old-2.Input	41781124	0.892655	41780506	0.999985	39615438	0.94818
64-week-old-3	64-week-old-3.IP	70036592	0.91171	70033990	0.999963	63422711	0.905599
	64-week-old-3.Input	45133408	0.89607	45132932	0.999989	42717965	0.946492
